# Supplementary material for: Optical control of PIEZO1 channels
Source: Nat Commun. 2023 Mar 7;14:1269. doi: 10.1038/s41467-023-36931-0 (PMC9992513; doi:10.1038/s41467-023-36931-0)
Supplement: Supplementary file 2 — Supplementary Data 1 [file 41467_2023_36931_MOESM2_ESM.xlsx]

## Sheet: Feuil1
Constructs	forward	reverse
mP1-S2211C	5'-GCTCTTCATGTGCCTGATCCGCTC-3'	5'-AGAGGGAACCAGATGATG-3'
mP1-L2212C	5'-CTTCATGTCATGCATCCGCTCTGTGGTCG-3'	5'-AGCAGAGGGAACCAGATG-3'
mP1-G2463C	5'-CTTCCTGGCCTGCTACGGGATTG-3'	5'-CCCAGGCTAGGTGGGCTG-3'
mP1-Y2464C	5'-CTGGCCGGCTGCGGGATTGTGG-3'	5'-GAAGCCCAGGCTAGGTGGGC-3'
mP1-Y2464T	5'-CCTGGCCGGCACCGGGATTGTGG-3'	5'-AAGCCCAGGCTAGGTGGG-3'
mP1-V2467C	5'-CTACGGGATTTGCGGGCTGTACGTCTCCATCGTGCTGG-3'	5'-CCGGCCAGGAAGCCCAGG-3'
mP1-G2468C	5'-GGGATTGTGTGCCTGTACGTCTCCATCGTG-3'	5'-GTAGCCGGCCAGGAAGCCC-3'
dATG-E2172	5'-GAGAAGAAATACCCCCAGCCCAAGGG-3'	5'-CATGGTGGCGCGGCCGCT-3'
mP1-R1762C/E2257C	5'-CGTTGTGCTGCGGTGTTATGAGAACAAGC-3'	5'-GCTGGGACAGCTCACAGTAGGCCTGGGG-3'
mP1-R2482H	5'-CAAGTTTGTGCATGGCTTCTTCAGCG-3'	5'-CCAACCACCAGCACGATG-3'
mP1-D2264K	5'-CCAGCAGTTTAAGCCCTATCCAC-3'	5'-GACAGCTTCTTGTAGGCC-3'
mP1-E2257K/E2258K	5'-CCAGGCCTACAAGAAGCTGTCCCAGC-3'	5'-GGTGTGAATGGCACAATGGATG-3'
