# Supplementary material for: Optical control of PIEZO1 channels
Source: Nat Commun. 2023 Mar 7;14:1269. doi: 10.1038/s41467-023-36931-0 (PMC9992513; doi:10.1038/s41467-023-36931-0)
Supplement: Supplementary file 6 — Source Data File [file 41467_2023_36931_MOESM6_ESM.xlsx]

## Sheet: Figure 1
Figure 1e
	mP1 365 nm (pA/pF)	mP1 max poking (pA/pF)	S2211C 365 nm (pA/pF)	S2211C max poking (pA/pF)	L2212C 365 nm (pA/pF)	L2212C max poking (pA/pF)	G2463C 365 nm (pA/pF)	G2463 max poking (pA/pF)	Y2464C 365 nm (pA/pF)	Y2464C max poking (pA/pF)	Y2464T 365 nm (pA/pF)	Y2464T max poking (pA/pF)	V2467C 365 nm (pA/pF)	V2467C max poking (pA/pF)	G2468C 365 nm (pA/pF)	G2468C max poking (pA/pF)	NT 365 nm (pA/pF)	NT max poking (pA/pF)
Cell 1	0.398807	23.4245	0.883931	2.0462	0.964266	6.68544	0.157323	0.177418	3.36465	108.565	0.188878	0.540874	0.809439	86.5051	0.201966	0.271868	0.282114	0.471491
Cell 2	0.129453	26.8871	0.414186	26.7843	0.253256	27.8582	0.302206	0.490194	1.91271	61.0011	0.528337	6.80215	0.838385	139.169	0.202401	0.313738	0.0816779	0.152887
Cell 3	0.183643	51.5555	0.631187	16.4096	0.559192	64.5706	0.052943	0.433318	0.97443	28.7831	0.0609906	2.2262	0.483579	47.8299	0.649513	0.501817	0.0904303	0.314357
Cell 4	0.39774	19.7153	0.339692	0.287434	0.357083	4.85654	0.226656	0.727313	2.56114	161.996	0.142994	38.3222	0.0312299	200.529	0.301188	1.47376	0.0232885	0.216589
Cell 5	0.119415	256.213	0.311636	0.352647	0.54315	23.6647	0.202002	0.477141	1.89187	159.392	0.356329	29.9319	0.0515615	24.2342	0.156693	0.441027	0.00205178	0.0804806
Cell 6	0.251763	123.722	0.307549	1.84527	1.1157	17.0153	0.0498995	0.507055	2.20281	0.49997	0.0967016	0.386806	0.226901	0.132358	0.260082	0.278652	0.0535426	0.943498
Cell 7	0.947097	68.7488	0.248612	0.323201	0.247423	2.05155	0.390936	0.351839	3.98093	25.3782			0.192799	17.8732	0.411539	0.445833
Cell 8	0.369781	54.0377	0.16088	0.764095	0.100313	18.6583	0.109204	0.447739	1.81699	3.06618			0.0296806	0.652969	0.322943	0.355245
Cell 9	0.061093	1.80223	1.24303	8.209	0.484074	2.05731			6.41716	47.6151			0.283307	0.117462
Cell 10	0.107759	28.4479	0.0966594	100.716	0.295486	0.689456			3.60372	140.144			0.321462	3.85755
Cell 11			0.291235	302.882	0.0484103	0.532543			2.48052	115.814			0.0480801	6.59893
Cell 12			0.381825	31.0239	0.125121	50.6046			6.69423	4.23588
Cell 13					0.0934086	2.59259			1.93551	4.56523
Cell 14									3.67402	55.879
Cell 15									5.77332	14.0813
Mean	0.296655	65.4555	0.442535	40.9703	0.398991	17.0644	0.186396	0.451502	3.2856	62.0676	0.229038	13.035	0.301493	47.9546	0.313291	0.510242	0.0888508	0.363217
SD	0.26128	75.1928	0.327677	87.2633	0.332173	20.4178	0.119737	0.154324	1.76978	59.481	0.179194	16.7135	0.29515	67.0973	0.158106	0.398293	0.100482	0.315124
SEM	0.0826239	23.7781	0.0945923	25.1907	0.0921283	5.66287	0.0423333	0.0545619	0.456956	15.3579	0.0731556	6.82326	0.088991	20.2306	0.0558988	0.140818	0.0410218	0.128649

## Sheet: Figure 2
Figure 2b							Figure 2c				Figure 2e
0,2s 365 nm and 800 ms 530 nm								Cycle 5 (pA/pF)	Cycle 6 (pA/pF)			tau 365 nm (ms)		tau 530 nm (ms)
	Cycle 1 (pA/pF)	Cycle 2 (pA/pF)	Cycle 3 (pA/pF)	Cycle 4 (pA/pF)	Cycle 5 (pA/pF)		Cell 1	1.41648	2.73177		Cell 1	251.63	Cell 1	104.45
Cell 1	7.78575	8.77387	8.88966	9.52895	8.13459		Cell 2	0.549013	1.31153		Cell 2	229.89	Cell 2	54.741
Cell 2	6.14	6.01007	5.90974	6.06327	5.90974		Cell 3	1.04557	1.3405		Cell 3	188.26	Cell 3	48.921
Cell 3	5.08465	4.85567	5.15331	4.80983	4.76399		Cell 4	2.20919	4.84334		Cell 4	227.75	Cell 4	61.147
Cell 4	5.05742	4.28671	4.47949	3.75693	3.22707		Cell 5	1.88532	4.44392		Cell 5	280.43	Cell 5	49.082
Cell 5	4.01861	3.13306	2.72447	1.83903	1.29414		Cell 6	0.946532	1.95044		Cell 6	425.21	Cell 6	259.02
Cell 6	4.47297	5.19715	5.32495	4.77116	4.21737		Cell 7	2.54925	3.34587		Cell 7	927.23	Cell 7	111.76
Cell 7	9.92139	16.1012	16.2145	14.5705	10.4318		Cell 8	1.26206	2.16353		Cell 8	698.81	Cell 8	154.46
Cell 8	15.2198	13.0829	9.84416	6.73587	5.05172		Cell 9	2.94384	4.25989		Cell 9	618.57	Cell 9	149.99
Cell 9	4.44944	5.64306	5.04625	5.15468	5.69728						Cell 10	229.4	Cell 10	130.89
Mean	6.90555	7.45374	7.06516	6.35891	5.41419						Cell 11	256.14	Cell 11	47.434
SD	3.6503	4.38907	4.06791	3.7296	2.661						Cell 12	148.9	Cell 12	66.925
SEM	1.21677	1.46302	1.35597	1.2432	0.887						Cell 13	181.45	Cell 13	78.459
													Cell 14	86.303
Increasing the 365 nm time and decreasing the 530nm time in a final stimulation time of 1 sec													Cell 15	125.98
	Cycle 1 (pA/pF)	Cycle 2 (pA/pF)	Cycle 3 (pA/pF)	Cycle 4 (pA/pF)	Cycle 5 (pA/pF)								Cell 16	131.57
Cell 1	6.87991	6.4755	6.27302	2.32703	1.41648								Cell 17	118.84
Cell 2	10.3094	7.89974	6.13065	2.25704	0.549013						Mean	358.744		104.704
Cell 3	2.89548	2.14479	1.60858	1.09922	1.04557						SD	240.47		54.0736
Cell 4	8.62446	6.41534	5.65051	3.39877	2.20919						SEM	66.6943		13.1148
Cell 5	6.12729	5.11726	4.51124	3.43394	1.88532
Cell 6	2.9829	2.69614	2.03649	1.57755	0.946532
Cell 7	7.48863	6.05439	5.41709	4.30182	2.54925
Cell 8	5.67934	3.60596	3.24537	3.42566	1.26206
Cell 9	5.29887	4.46768	4.53695	4.25989	2.94384
Mean	6.25403	4.98631	4.37888	2.89788	1.64525
SD	2.42949	1.917	1.72627	1.13786	0.800621
SEM	0.80983	0.639002	0.575423	0.379288	0.266874
Figure 2g
N.T.
Holding (mV)	Holding LJP Corrected (mV)	Cell 1	Cell 2	Cell 3	Cell 4	Cell 5	Cell 6										Mean	SD	SEM
-80	-74.8865	-2.2241	-0.556	-3.8921	-2.2011	-1.6509	-1.6509										-2.02918	1.09494	0.447008
-40	-34.8865	-1.6681	0.556	-1.112	-1.1066	-0.275	-0.275										-0.646783	0.79926	0.326296
0	5.11349	0.556	0.556	0.556	0.275	0.275	0.275										0.4155	0.15391	0.0628335
40	45.1135	1.112	0.556	1.112	0.55	0.55	1.6509										0.921817	0.450382	0.183868
80	85.1135	2.2241	1.112	3.3361	1.1006	2.2011	1.3757										1.8916	0.870923	0.355553
NaCl
Holding (mV)	Holding LJP Corrected (mV)	Cell 1	Cell 2	Cell 3	Cell 4	Cell 5	Cell 6	Cell 7	Cell 8	Cell 9	Cell 10	Cell 11	Cell 12	Cell 13	Cell 14	Cell 15	Mean	SD	SEM
-80	-74.8865	-133.44	-120.47	-233.53	-355.85	-135.67	-761.59	-85.844	-111.68	-96.353	-35.037	-122.08	-153.29	-81.63	-210.06	-111.02	-183.17	177.384	45.8004
-40	-34.8865	-62.087	-32.433	-88.963	-106.76	-77.843	-354.38	-59.461	-65.695	-32.848	-8.7594	-55.293	-65.695	-25.033	-59.862	-60.951	-77.0709	80.6536	20.8247
0	5.11349	-7.4133	11.583	-2.224	-8.8963	-4.4482	-24.213	-8.8045	-1.6424	1.0949	0.547	8.2119	-3.2848	-1.0884	-3.2652	-13.061	-3.79362	8.4759	2.18847
40	45.1135	35.213	39.383	48.93	31.137	35.585	123.26	24.213	42.154	21.898	8.7594	61.315	48.176	19.591	42.488	19.591	40.1129	26.7943	6.91825
80	85.1135	73.207	67.183	100.08	71.171	42.258	147.48	44.023	132.49	53.651	27.92	175.19	114.97	56.597	95.779	63.127	84.3417	42.4335	10.9563
Na-Ise
Holding (mV)	Holding LJP Corrected (mV)	Cell 1	Cell 2	Cell 3	Cell 4	Cell 5	Cell 6	Cell 7									Mean	SD	SEM
-80	-81.9529	-173.29	-92.667	-153.46	-171.25	-153.46	-512.86	-123.26									-197.178	142.072	53.6982
-40	-41.9529	-86.18	-18.533	-60.05	-66.723	-62.264	-154.08	-50.626									-71.208	41.8625	15.8225
0	-1.95291	-6.4867	13.9	-4.4482	-4.4482	-6.6723	-4.4023	-6.6034									-2.7373	7.41525	2.8027
40	38.0471	27.8	44.017	26.689	26.689	24.465	41.822	15.408									29.5557	10.0431	3.79593
80	78.0471	53.747	62.55	62.264	31.137	42.258	70.436	35.218									51.0871	15.0862	5.70205
NaCl 41mM
Holding (mV)	Holding LJP Corrected (mV)	Cell 1	Cell 2	Cell 3	Cell 4	Cell 5	Cell 6	Cell 7	Cell 8								Mean	SD	SEM
-80	-77.0417	-108.4	-37.227	-33.395	-61.315	-117.16	-66.393	-146.93	-89.249								-82.5086	40.0679	14.1662
-40	-37.0417	-24.088	-6.5695	-7.6644	-14.234	-39.417	-19.591	-23.945	-21.768								-19.6596	10.5387	3.726
0	2.95826	37.227	12.044	4.9271	32.848	22.993	13.061	20.68	17.414								20.1493	10.7995	3.81821
40	42.9583	93.068	30.563	15.329	76.644	78.834	39.182	38.094	34.829								50.8179	27.9275	9.87387
80	82.9583	150	54.746	45.439	156.57	147.81	89.249	97.956	63.127								100.612	45.4928	16.0841
Figure 2h								Figure 2j
[Na+] mM o	151	86	41	14					mOP1 w/o YODA1			mOP1 w YODA1
[Cl-] mM o	150	80	40	10					Cycle 1 (pA/pF)	Cycle 2 (pA/pF)	Cycle 3 (pA/pF)	Cycle 1 (pA/pF)	Cycle 2 (pA/pF)	Cycle 3 (pA/pF)
[Cs+] mM i	154	154	154	154				Cell 1	7.17536	7.46696	6.88326	97.536	54.6001	33.6006
[Cl-] mM i	150	150	150	150				Cell 2	2.26734	1.74199	2.37794	22.8945	9.06946	4.977
Mean Erev	0	-13.08	-26.58	-56.83				Cell 3	5.90008	5.42036	5.32437	12.7114	13.8149	13.2871
SEM	0	1.781	3.017	1.128				Cell 4	5.44971	4.58533	3.23222	7.21609	2.59328	1.54095
								Cell 5	5.36551	4.71293	3.875	17.5949	29.5344	21.9937
								Cell 6	5.21998	7.62888	6.94048	67.9141	44.0942	24.7795
									mP1 w/o YODA1			mP1 w YODA1
									Cycle 1 (pA/pF)	Cycle 2 (pA/pF)	Cycle 3 (pA/pF)	Cycle 1 (pA/pF)	Cycle 2 (pA/pF)	Cycle 3 (pA/pF)	BSLN w/o YODA1	BSLN w YODA1
								Cell 1	0.149111	0.0745238	0.149111	0.283889	0.29823	0.372786	61.742	133.46
								Cell 2	0.233524	0.116762	0.058381	0.058381	0.058381	0.175143	151.98	195.91
								Cell 3	0.0609647	0.121929	0.182894	0.213381	0.304828	0.152412	246.97	268.34
								Cell 4	0.0491973	0.196787	0.172187	0.0245976	0.0737949	0.0491973	152.32	309.85
								Cell 5	0.472077	0.472077	0.472077	0.472077	0.236038	0.472077	77.573	117.47

## Sheet: Figure 3
	Figure 3b
	mOP1
	Light-gating at 365 nm for 2s			Light-gating at 365 nm for 50 ms followed by 530 nm irradiation		Poking
	tau inact at 365 nm (ms)	Time-to-peak (ms)	Current amplitude (pA)	tau deact at 530 nm (ms)		tau inact (ms)	Time-to-peak (ms)	Current amplitude (pA)
Cell 1	396.13	76.83	227.47	216.27
Cell 2	779.24	74.391	66.386	147.32
Cell 3	92.618	50.623	56.238	54.3
Cell 4						3.2515	3.6473	1272.4
Cell 5	189.23	54.534	109.55	91.087
Cell 6	265.34	75.983	196.54	111.16
Cell 7	211.2	57.234	362.08	83.922		4.4719	3.7634	886.76
Cell 8	357.38	55.459	134.44	134
Cell 9	295.25	52.541	113.31	110.33		8.5462	5.094	36.951
Cell 10	297.48	67.135	66.41	184.01
Cell 11	139.84	43.784	397.69	63.198		6.501	6.7823	73.935
Cell 12						2.6283	3.0142	580.08
Cell 13	197.7	47.373	146.12	74.637
Cell 14						7.4986	3.4226	242.02
Cell 15						3.6998	2.0122	105.77
Cell 16						6.9253	3.9242	2593
Cell 17	236.33	54.589	126.84	209.21
Cell 18						14.887	5.0839	4062.6
Cell 19						4.6602	4.7929	2494.8
Cell 20						5.7015	5.049	959.97
Cell 21						3.8443	4.5172	3111.3
Cell 22	245.78	67.414	96.527	140.13
Cell 23						2.8349	4.3588	1816.7
Cell 24				119.34
Cell 25				70.292
Cell 26				66.046		6.0785	3.9247	69.084
Cell 27				101.78		5.2852	5.3642	3752.5
Mean	284.886	59.8377	161.508	116.296		5.78761	4.31673	1470.52
SD	169.985	11.198	108.85	50.0389		3.06772	1.13524	1409.72
SEM	47.1453	3.10575	30.1895	12.1362		0.792083	0.293118	363.988
	R2482H
	Light-gating at 365 nm 2s			Light-gating at 365 nm for 50 ms followed by 530 nm irradiation		Poking
	tau inact at 365 nm (ms)	Time-to-peak (ms)	Current amplitude (pA)	tau deact at 530 nm (ms)		tau inact (ms)	Time-to-peak (ms)	Current amplitude (pA)
Cell 1	539.17	197.7	123.16
Cell 2	235.46	127.09	91.478
Cell 3	507.08	197.7	305.98			20.928	7.6249	125.27
Cell 4	470.44	131.8	1041.2
Cell 5	571.8	183.58	329.9			98.929	13.251	1151.7
Cell 6	449.54	117.68	642.82			23.529	3.6269	2424.8
Cell 7	681.62	164.75	409.27			22.146	6.6046	336.33
Cell 8	533.46	150.63	343.85	184.38		28.9	7.5498	1592.9
Cell 9	698.53	136.51	251.04	203.93		12.935	5.4541	897.86
Cell 10	670.37	131.8	262.07	189.35		3.6376	1.7271	98.353
Cell 11	1094.1	192.99	154.43	177.37
Cell 12				264.54
Cell 13	516.04	161.63	132.11	199.19
Cell 14	671.32	108.02	198.09	300.7
Cell 15	536.85	116.66	138.83	255.46
Cell 16	558.64	118.69	198.51	146.2
Cell 17	451.95	136.38	120.51
Cell 18	1519.3	133.65	139.86	261.82
Cell 19	855.69	177.29	302.19	340.33		29.108	6.0371	449.9
Cell 20				215.19
Cell 21	446.84	65.461	78.367
Cell 22	798.11	117.81	360.62	213.35
Cell 23				313.2		79.988	4.8708	1067.7
Cell 24	260.24	70.686	381.61	122.21
Cell 25	300.31	76.576	230.52	145.92		5.8215	4.0685	777.78
Cell 26	583.72	74.613	125.99	254.44		4.7166	3.0327	515.7
Cell 27	1157.6	159.04	204.96	324.92		25.994	4.0045	104.94
Cell 28	598.91	102.1	600.72	179.67		13.362	2.7608	157.02
Cell 29						27.341	4.0361	951.5
Cell 30						16.626	4.2174	647.79
Cell 31						27.545	4.5057	593.58
Cell 32						27.232	4.5183	1812.8
Cell 33						27.275	5.5443	531.26
Cell 34						31.749	4.5153	152.11
Mean	628.284	134.033	286.723	225.904		27.777	5.15526	757.331
SD	286.117	39.2089	214.458	63.7304		23.6373	2.48076	637.201
SEM	57.2234	7.84178	42.8916	14.6208		5.42277	0.569126	146.184
	E2257K/E2258K/D2264K (KKK)
	Light-gating at 365 nm for 2s			Light-gating at 365 nm for 50 ms followed by 530 nm irradiation		Poking
	tau inact at 365 nm (ms)	Time-to-peak (ms)	Current amplitude (pA)	tau deact at 530 nm (ms)		tau inact (ms)	Time-to-peak (ms)	Current amplitude (pA)
Cell 1	356.02	91.806	167.17	233.16
Cell 2	266.32	86.414	546.68	103.23
Cell 3				316
Cell 4	563.48	129.62	215.19	220.96		6.745	3.9779	148.59
Cell 5	324.91	120.72	195.58	153.01		7.5394	3.0233	41.825
Cell 6	267.55	70.9	299.17	126.95		4.5599	2.6946	549.86
Cell 7	254.13	74.498	366.15	123.67		9.6821	7.6286	129.64
Cell 8	773.85	132.95	162.56			13.871	5.3131	1421.9
Cell 9	278.43	82.521	411.13	162.33		17.425	13.315	962.18
Cell 10	426.82	121.49	356.68	139.73		6.7571	5.2848	275.31
Cell 11	551.37	65.953	103.16	269.76		24.685	5.8134	166.77
Cell 12	391.19	97.098	159.58	135.68
Cell 13	321.6	72.822	364.9	146.43
Cell 14						7.4727	3.6123	188.52
Cell 15	425.77	100.19	430.86	174.78		12.666	6.0693	200.42
Cell 16	484.95	121.56	254.73	201.79
Cell 17	387.81	93.509	190.17	196.68
Cell 18	531.3	129.58	155.08	275.92
Cell 19	1286.9	110.88	172.63	282.28
Cell 20	238.92	84.848	419.35	141.31
Cell 21						8.7496	6.9755	1102.6
Cell 22						2.1851	5.0256	405.86
Cell 23						12.886	4.4832	3363.4
Cell 24						16.193	6.0542	97.214
Mean	451.74	99.2977	276.154	189.093		10.8155	5.6622	646.721
SD	250.295	22.4079	126.157	63.7744		5.92342	2.62192	890.841
SEM	58.9951	5.28158	29.7355	15.0318		1.5831	0.700738	238.087

## Sheet: Figure 4
Figure 4c
	Light-gated calcium peak (% of ionomycin response) in the absence of Yoda1
	1st application		2nd application		3rd application
	mOP1	mP1	mOP1	mP1	mOP1	mP1
Cell 1	3.01815	-0.207696	2.6472	-0.317741	2.54331	-0.322064
Cell 2	9.4804	-0.0231509	7.92824	0.0355591	6.68628	0.421879
Cell 3	6.12995	-0.0436452	8.47209	-0.054517	6.83268	-0.0408305
Cell 4	1.17675	-0.18071	0.844906	-0.194367	0.638787	-0.166636
Cell 5	1.50768	-0.0472178	1.13077	-0.114172	1.06696	-0.0607086
Cell 6	2.12209	-0.266735	1.28087	-0.282807	1.23516	-0.307956
Cell 7	8.78022	-0.0932155	17.6514	-0.0637315	7.26076	-0.0907297
Cell 8	54.0283	-0.118211	20.6438	-0.166178	18.102	-0.359255
Cell 9	10.8128	-0.000133351	6.67713	-0.00116587	4.10092	-0.00249829
Cell 10	9.15773	-0.0603755	2.94645	0.0686198	0.514801	2.17139
Cell 11	6.87388	-0.144152	3.35697	0.0185707	3.03053	-0.0709099
Cell 12	2.45943	-0.0129495	0.0260693	-0.0310621	0.906264	-0.0758649
Cell 13	4.89098	-0.00104096	9.09314	-0.00170717	3.02826	-0.00657884
Cell 14	15.3909	0	6.98416	-0.00362253	2.9997	-0.0253161
Cell 15	12.0297	-0.00270649	2.29608	-0.323609	2.88571	0.000458021
Cell 16	2.35894	-0.0177111	7.67558	-0.0209827	9.76218	-0.0638552
Cell 17	3.38522	-0.00364335	3.53541	-0.00482186	5.16336	-0.00181052
Cell 18	0.177399	-0.0890464	0.0790978	-0.023771	0.705534	-0.020202
Cell 19	10.608	-0.400694	3.61527	-0.249833	0.310917	-0.628291
Cell 20	13.1168	-0.105568	-2.02082	-0.089169	12.9304	-0.116256
Cell 21	0.835617	-0.0466244	1.51466	-0.0311711	0.223633	-0.0399657
Cell 22	7.43649	-0.125941	7.69138	-0.0758225	5.05952	-0.144291
Cell 23	2.15109	-0.285832	0.429508	-0.105854	0.261951	-0.0615726
Cell 24	2.71236	-0.0413572	0.198358	0.0413866	0.12355	-0.0275879
Cell 25	2.52153	-0.0189454	0.237407	0.306376	0.235842	-0.515478
Cell 26	6.18855	-0.093121	1.67641	-0.0134544	1.46876	-0.904056
Cell 27	48.9397	-0.00246855	30.3942	-0.0230462	22.9758	-0.0864403
Cell 28	35.3741	-0.0449098	22.7379	-0.0487205	17.1966	-0.0464043
Cell 29	39.9877	-0.0536985	22.8008	3.70904	11.5989	-7.80911
Cell 30	32.0804	-0.0117033	7.96536	-6.59855	0.792184	-9.19605
Cell 31	5.29582	-0.650806	1.83184	-1.28409	3.66509	-0.865771
Cell 32	4.63595	-0.000224549	1.59822	-0.0203418	5.26886	0.0346761
Cell 33	1.59965	-5.33395	0.722988	-6.62643	4.57341	-6.25157
Cell 34	9.46239	-0.00324778	8.88687	3.02693	10.7407	-0.0759898
Cell 35	14.525	0	13.0208	-1.00223	11.8054	-0.00412219
Cell 36	2.64483	-0.0114977	-0.29107	1.48091	6.15874	-0.00222569
Cell 37	6.45008	-0.00383072	5.56834	-0.0260655	1.50693	-0.0109092
Cell 38	1.01669	0	1.14523	-0.946895	2.82427	-0.358214
Cell 39	6.21123	0	5.77112	-0.0952683	9.68932	-0.021527
Cell 40	0.746505	-0.000416382	1.50467	-1.3263	1.07951	-8.66042
Cell 41	4.61299	-25.9146	1.21497	-13.091	0.784905	-15.0737
Cell 42	18.6707	-0.00966007	18.5612	2.12222	20.744	-0.0426376
Cell 43	11.1422	-0.175588	8.62213	-0.08249	7.63524	-0.416417
Cell 44	1.13876	-0.0520894	3.87091	-0.0408864	2.4205	-0.10942
Cell 45	1.04047	-1.58688	2.14254	-0.776102	1.10253	-0.692864
Cell 46	5.04401	-0.421212	1.712	-0.190738	3.55368	-0.0868774
Cell 47	0.0167364	-0.00426292	0.0673612	0.020479	0.0400813	0.0435709
Cell 48	0.00797299	-0.14919	0.0576113	-0.0155372	0.0179437	-0.00259853
Cell 49	0.0403117	-0.657176	0.00478681	-0.0467389	0.00667598	-0.00611742
Cell 50	0.0109729		0.0370074		0.0235727
Cell 51	0.0402632		0.085525		0.111943
Cell 52	0.137575		0.285422		0.315888
Cell 53	0.0617556		0.149684		0.140864
Cell 54	0.174901		0.272015		0.286969
Cell 55	0.106821		0.197877		0.246604
Cell 56	0.148906		0.325914		0.495663
Cell 57	0.0615559		0.155551		0.135624
Cell 58	0.073269		0.0991436		0.0894543
Cell 59	0.505092		0.785228		-0.00896261
Cell 60	0		0.00189015		0.40241
Cell 61	0.991228		0.499934		-0.252192
Cell 62	-0.000790425		-0.00077024		0.00706737
Cell 63	0.24864		1.74587		0.345452
Cell 64	2.50778		10.1431		2.52514
Cell 65	-1.05951e-05		0.000900525		0.00668723
Cell 66	18.2428		0.805056		5.79937
Cell 67	1.71694		-0.62814		2.03815
Cell 68
Cell 69
Cell 70
Cell 71
Cell 72
Cell 73
Cell 74
Cell 75
Cell 76
Cell 77
Cell 78
Cell 79
Cell 80
Cell 81
Cell 82
Cell 83
Cell 84
Cell 85
Cell 86
Cell 87
Cell 88
Cell 89
Cell 90
Cell 91
Cell 92
Cell 93
Cell 94
Cell 95
Cell 96
Cell 97
Cell 98
Cell 99
Cell 100
Cell 101
Cell 102
Cell 103
Cell 104
Cell 105
Cell 106
Cell 107
Cell 108

## Sheet: Figure 5
Figure 5b									Figure 5c
	mP1		mOP1							Time-to-peak -80 mmHg	Time-to-peak 365 nm
	Resp w/ -80mmHg (pA)	Resp w/365nm (pA)	Resp w/ -80mmHg (pA)	Resp w/365nm (pA)					Cell 1	7.5294	156.06
Cell 1	180.666	1.8871	32.895	4.2173					Cell 2	6.8449	300
Cell 2	82.152	0.629	135.79	21.856					Cell 3	7.5294	102.67
Cell 3	149	0.598	118.21	13.784					Cell 4	9.5828	29.433
Cell 4	54.3	0.498	55.984	3.9					Cell 5	8.2139	125.26
Cell 5	9.97	0.997	31.074	7.6742					Cell 6	10.952	124.58
Cell 6	371.93	0.936	56.613	23.903					Cell 7	8.2139	38.331
Cell 7	584.14	0.685	80.067	5.0697					Cell 8	6.8449	128
Cell 8	90.683	0.294	6.2935	6.9927					Cell 9	8.8983	20.535
Cell 9			98.73	7.9924					Cell 10	6.8449	43.807
Cell 10			23.771	2.5142					Cell 11	8.8983	122
Cell 11			6.057	1.0857					Cell 12	6.8449	184.81
Cell 12			81.049	8.8756					Cell 13	76.663	211.51
Cell 13			62.328	29.421					Cell 14	6.8449	61.604
Cell 14			356.35	13.765					Mean	12.9075	117.757
Mean	190.355	0.815512	81.8008	10.7893					SD	18.392	78.7412
SD	193.661	0.488098	88.2997	8.68691					SEM	4.91548	21.0445
SEM	68.4695	0.172569	23.5991	2.32167
Figure 5d
	0			10			20			30
	Resp w/ -80 mmHg (pA)	Resp w/365 nm (pA)	I365/I-80	Resp w/ -80 mmHg (pA)	Resp w/365 nm (pA)	I365/I-80	Resp w/ -80 mmHg (pA)	Resp w/365 nm (pA)	I365/I-80	Resp w/ -80 mmHg (pA)	Resp w/365 nm (pA)	I365/I-80
Cell 1	5.4066	0.235	0.0434654	21.522	4.0837	0.189745	32.895	4.2173	0.128205	11.2	3.74	0.333929
Cell 2	16.925	0.47	0.0277696	42.382	2.8696	0.067708	135.79	21.856	0.160954	2.62	4.11	1.5687
Cell 3	7.7573	0.47	0.0605881	14.715	2.1021	0.142854	118.21	13.784	0.116606	63.5	5.98	0.0941732
Cell 4	224.26	0.469	0.00209132	20.554	5.8392	0.284091	55.984	3.9	0.0696628	51.844	3.8471	0.0742053
Cell 5	8.6973	0.88	0.101181	28.308	13.178	0.465522	31.074	7.6742	0.246965	11.541	1.0992	0.095243
Cell 6	75.693	3.4494	0.0455709	18.547	3.9046	0.210525	56.613	23.903	0.422218	3.2975	2.0151	0.611099
Cell 7	104.84	0.587	0.00559901	16.35	2.6844	0.164183	80.067	5.0697	0.0633182	24.918	9.4028	0.37735
Cell 8	31.425	0.241	0.00766905	60.032	2.4403	0.04065	6.2935	6.9927	1.1111	9.271	2.1288	0.229619
Cell 9	23.448	0.241	0.0102781	227.93	3.4165	0.0149893	98.73	7.9924	0.0809521	63.531	7.4742	0.117647
Cell 10				8.7852	2.3183	0.263887	23.771	2.5142	0.105768	19.205	3.7474	0.195126
Cell 11				15.984	5.8568	0.366416	6.057	1.0857	0.179247	6.9092	1.6395	0.237292
Cell 12				13.666	5.0027	0.366069	81.049	8.8756	0.109509	81.037	2.1079	0.0260116
Cell 13				42.816	2.0389	0.04762	62.328	29.421	0.472035	72.137	2.8105	0.0389606
Cell 14				215.21	2.7185	0.0126318	356.35	13.765	0.0386278	45.671	0.234	0.0051236
Cell 15				54.485	1.7206	0.0315793
Cell 16				4.2059	0.382	0.0908248
Mean	55.3836	0.782489	0.0338014	50.3433	3.78476	0.172456	81.8008	10.7893	0.236083	33.3344	3.59546	0.286034
SD	71.9342	1.02102	0.0327165	68.7848	2.91355	0.142662	88.2997	8.68691	0.283451	28.3604	2.53684	0.404719
SEM	23.9781	0.34034	0.0109055	17.1962	0.728388	0.0356656	23.5991	2.32167	0.0757555	7.57964	0.677998	0.108166
Figure 5g
	Light Gating mOP1			Pressure Y2464C	Pressure mP1
	O1 (pS)	O2 (pS)	O3 (pS)	O (pS)	O (pS)
Cell 1		10.8		18.6625	26.1125
Cell 2	8.5		20.575	17.3875	15.575
Cell 3	5.4125		18.2	18.75	26.675
Cell 4	10.75		28.35	23.5375	39.0125
Cell 5	6.0625	13.475		23.35	18.175
Cell 6	6.975	13.05	18.5625	18.5875	29.85
Cell 7	7.925	15.925	21.7		21.7125
Cell 8		12.85			20.9375
Cell 9	6.2				15.7
Cell 10	6.52917	12.3375	22.4
Cell 11	7.6	15.1875	21.025
Cell 12	4.4875	10.7875	16.7875
Cell 13	5.875	12.1
Cell 14		10.95	23.925
Cell 15	5.4625	16.0375	26.65
Mean	6.81493	13.0455	21.8175	20.0458	23.75
SD	1.6874	1.94889	3.68142	2.67939	7.57518
SEM	0.487112	0.587612	1.16417	1.09385	2.52506

## Sheet: Figure 6
Figure 6c									Figure 6f					Figure 6h
N° essai	R1762C/E2257C/Y2464C (C/C mOP1)			N° essai	R1762C/E2257C (C/C mP1)				Current over baseline at 5s of 365 nm (pA/pF)						mOP1	∆blade mOP1
	DTT	Normalized I365 nm (I/IDTT)			DTT	Normalized I365 nm (I/IDTT)				ΔmOP1	ΔmP1			Cell 1	109.52	3244.1
Cell 1	-	0		Cell 1	-	0			Cell 1	16.1101	0			Cell 2	52.381	4721.4
	+	1			+	0			Cell 2	29.0585	0			Cell 3	42.857	4692.4
	-	0			-	0			Cell 3	47.0899	0			Cell 4	71.429	4837.2
	+	2.17			+	0			Cell 4	5.32057	0			Cell 5	50.274	4210.7
	-				-	0			Cell 5	5.48143	0			Cell 6	66.667	3845.5
	+				+				Cell 6	6.63129	0			Cell 7	57.143	2234.3
Cell 2	-	0		Cell 2	-	0			Cell 7	1.50793	0			Cell 8	42.857
	+	1			+	0			Mean	15.8857	0			Cell 9	61.905
	-	0			-	0			SD	16.6309	0			Cell 10	59.786
	+	1.04			+	0			SEM	6.28587	0			Cell 11	47.619
	-	0			-	0								Cell 12	61.905
	+	1.34			+									Cell 13	85.714
Cell 3	-	0		Cell 3	-	0								Cell 14	47.619
	+	1			+	0								Cell 15	38.095
	-	0.0508463			-	0								Mean	59.7181	3969.37
	+	0.972874			+									SD	18.5734	953.198
	-	0.0644066			-									SEM	4.79563	360.275
	+	1.01695			+
Cell 4	-	0		Cell 4	-	0
	+	1			+	0
	-	0.0455367			-	0
	+	1.24644			+	0
	-	0.0750007			-	0
	+	1.38572			+	0
Cell 5	-	0		Cell 5	-	0
	+	1			+	0
	-				-	0
	+				+	0
	-				-	0
	+				+	0
Cell 6	-	0		Cell 6	-	0
	+	1			+	0
	-	0.0573772			-	0
	+	1.24044			+	0
	-	0			-	0
	+	1.21855			+	0
Cell 7	-	0
	+	1
	-	0.318178
	+	1.21589
	-
	+
Cell 8	-	0
	+	1
	-	0.529414
	+	1
	-	0
	+
Cell 9	-	0
	+	1
	-	0.44445
	+	2.2222
	-	0
	+	2.19208

## Sheet: Supplementary Figure 3
Supplementary Fig 3e
	Light Y2464C (pA)	Poking Y2464C (pA)	Poking mP1 (pA)
Cell 1	69.379	2238.6	628.48
Cell 2	36.112	1151.7	1666.73
Cell 3	31.63	934.3	3470.2
Cell 4	60.699	3839.3	497.22
Cell 5	31.405	2645.9	3768.9
Cell 6	74.587	16.929	2014.2
Cell 7	84.316	537.51	2142.9
Cell 8	23.421	39.523	1232.6
Cell 9	237.05	1758.9	47.651
Cell 10	42.668	1659.3	1279.3
Cell 11	32.594	1521.8
Cell 12	344.82	218.19
Cell 13	89.614	211.37
Cell 14	95.304	1449.5
Cell 15	90.872
Supplementary Fig 3d
	mP1 (pA/pF)	mP1 + MAT (pA/pF)	S2211C (pA/pF)	S2211C + MAT (pA/pF)	L2212C (pA/pF)	L2212C + MAT (pA/pF)	G2463C (pA/pF)	G2463C + MAT (pA/pF)	Y2464C (pA/pF)	Y2464C + MAT (pA/pF)	Y2464T (pA/pF)	Y2464T + MAT (pA/pF)	V2467C (pA/pF)	V2467C + MAT (pA/pF)	G2468C (pA/pF)	G2468C + MAT (pA/pF)	NT (pA/pF)	NT + MAT (pA/pF)
Cell 1	85.7368	23.4245	0.0473751	0.883931	5.54931	6.68544	49.1293	0.157323	88.596	108.564	31.5746	0.188878	106.298	86.5051	0.303046	0.201966	0.144803	0.282114
Cell 2	5.83055	26.8871	54.4969	26.7843	62.6957	27.8582	0.051028	0.302206	10.151	61.0011	20.7174	6.80215	11.105	139.169	0.157381	0.202402	0.081146	0.0816779
Cell 3	75.7707	51.5555	1.24797	16.4096	157.687	64.5706	4.40113	0.052943	7.76867	28.7831	18.891	2.2262	112.903	47.8299	0.826499	0.649513	0.237971	0.0904303
Cell 4	23.9363	19.7153	39.1304	0.339692	114.385	4.85654	2.3203	0.226656	3.93285	161.996	4.66586	38.3222	56.3687	200.529	0.447254	0.301188	0.0347117	0.0232885
Cell 5	23.3508	256.214	21.8437	0.311636	144.515	23.6647	2.53844	0.202003	82.8554	159.392	8.81962	29.9319	22.3849	24.2342	0.240655	0.156693	0.0536522	0.00205178
Cell 6	106.72	123.722	21.6648	1.84527	62.6703	17.0153	5.63899	0.0498995	9.61222	0.49997	0.112817	0.0967016	93.1293	0.226901		0.260082	0.0263101	0.0535426
Cell 7	22.7955	68.7488	8.77622	0.248612	3.58779	2.05155	2.28643	0.390937	6.58088	25.3782	0.0667296		52.4175	17.8732		0.411539	0.113935
Cell 8	110.163	54.0377	36.9604	0.16088	0.303956	18.6583		0.109204	39.0197	3.06617	8.65325		68.7388	0.652969		0.322943	0.146818
Cell 9		1.80223	11.0058	8.209		2.05731			5.437	47.615	5.15227			0.283307
Cell 10		28.4478		100.716		0.295486				140.144	0.102078			3.85755
Cell 11				302.882		0.0484103				115.814				6.59893
Cell 12				31.0239		50.6046				4.23588
Cell 13						2.59259				4.56523
Cell 14										55.879
Cell 15										14.0813
Mean	56.7879	65.4555	21.686	40.8179	68.9244	16.9968	9.4808	0.186396	28.2171	62.0676	9.87557	12.928	65.4182	47.9782	0.394967	0.313291	0.104918	0.0888508
SD	42.2405	75.1928	18.6443	87.3391	64.0663	20.4774	17.5723	0.119737	34.3058	59.481	10.5871	16.8106	37.3356	67.0788	0.263469	0.158106	0.071146	0.100482
SEM	14.9343	23.7781	6.21476	25.2126	22.6509	5.6794	6.64171	0.0423333	11.4353	15.3579	3.34793	6.86289	13.2001	20.225	0.117827	0.0558988	0.0251539	0.0410218
Supplementary Fig 3f
	mP1 (ms)	mP1 + MAT (ms)	S2211C (ms)	S2211C + MAT (ms)	L2212C (ms)	L2212C + MAT (ms)	G2463C (ms)	Y2464C (ms)	Y2464C + MAT (ms)	Y2464T (ms)	Y2464T + MAT (ms)	V2467C (ms)	V2467C + MAT (ms)
Cell 1	16.322	23.426	3.2223	2.2041	2.6337	1.5387	109.48	5.4638	28.227	2.3245	1.2098	22.284	115.73
Cell 2	10.268	5.3067	1.2923	2.3182	3.0888	2.0297	11.043	5.1558	6.4249	1.5116	1.544	14.499	42.838
Cell 3	8.659	23.849	1.7386	2.9724	3.529	15.596	24.583	2.5114	5.7589	1.698	2.206	16.783	74.737
Cell 4	7.3158	13.723	2.3617	2.8244	3.3765	2.1904	5.5227	3.4001	6.2662	2.2673	1.8365	28.956	164.2
Cell 5	21.943	4.9166	13.413	2.5714	2.7661	17.371	21.072	4.5431	13.009	2.0864		19.912	53.582
Cell 6	16.491	14.283	2.7709	4.5355	3.433	2.2396	43.456	2.7134	7.3564	1.668		48.66	44.261
Cell 7	7.8511	7.2118	4.2115	6.4254	11.708	4.8148		5.5964	17.754	1.4698		13.268	114.12
Cell 8	16.022	6.3317	3.7153			2.1305		2.0708	7.3603			14.828	91.686
Cell 9		14.301				1.4203		4.5803	6.6766				85.534
Cell 10		12.837				2.559			5.2133
Cell 11						2.0111			8.6237
Cell 12									8.1177
Cell 13									5.999
Cell 14									7.2389
Mean	13.109	12.6186	4.0907	3.40734	4.36216	4.9001	35.8595	4.0039	9.57328	1.8608	1.69907	22.3987	87.4098
SD	5.30992	6.92285	3.88972	1.54074	3.25696	5.80946	38.3659	1.35146	6.32787	0.358156	0.423988	11.7927	39.6664
SEM	1.87734	2.1892	1.37522	0.582344	1.23102	1.75162	15.6628	0.450488	1.69119	0.13537	0.211994	4.16936	13.2221

## Sheet: Supplementary Figure 4
Supplementary Fig 4c
	0,2 W/cm2 (1st application)			0,2 W/cm2 (2nd application)			0,019 W/cm2 (3rd application)
	tau inact 365nm (ms)	Time-to-peak (ms)	Light-gated current amplitude (pA)	tau inact 365nm (ms)	Time-to-peak (ms)	Light-gated current amplitude (pA)	tau inact 365nm (ms)	Time-to-peak (ms)	Light-gated current amplitude (pA)
Cell 1	206.28	55.88	127.82	190.37	62.26	149.77	396.52	253.84	78.992
Cell 2	336.71	68.65	218	257.3	71.84	240.61	628.21	376.77	75.531
Cell 3	476.03	103.77	410.07	357	97.39	376.3	1158	335.26	200.81
Cell 4	310.32	70.25	66.661	305.59	47.9	51.817	547.05	237.88	24.053
Cell 5	143.51	51.85	114.96	150.77	55.88	128.71	1174.4	253.84	29.398
Cell 6	242.51	79.25	111.26	217.67	74.3	130.18	1017	287.29	61.139
Cell 7	173.77	64.39	58.227	212.15	89.16	58.643	350.6	335.82	25.163
Mean	269.876	70.5771	158.143	241.55	71.2471	162.29	753.111	297.243	70.7266
SD	114.455	17.252	122.736	70.6787	17.6824	113.429	355.502	52.6762	62.0047
SEM	43.26	6.52066	46.3898	26.7141	6.68331	42.8721	134.367	19.9097	23.4356
Supplementary Fig 4e								Supplementary Fig 4g
	Fraction of the first light-gated current (200 ms 365 nm and 1800 ms 530 nm)								Fraction of the first light-gated current (10 s interval)
	5s	10s	20s	40s	60s				200 ms	50 ms
Cell 1	0.381501	0.643996	0.499995	0.928563	0.860159			Cell 1	0.643996	0.673684
Cell 2	0.54977	0.725242	0.72973	0.81249	0.876349			Cell 2	0.725242	0.709237
Cell 3	0.616999	0.571433	0.549531	0.959985	0.884064			Cell 3	0.571433	0.754724
Cell 4	0.636374	0.629311	0.759513	1.16668	0.952838			Cell 4	0.629311	0.75
Cell 5	0.309528	0.513522	0.687489	0.787895	1.02943			Cell 5	0.513522	0.910716
Cell 6	0.367347	0.555548	0.73075	0.809521	1.0164			Cell 6	0.555548	0.585375
Cell 7	0.461539	0.634621	0.529418	0.857827	0.906674			Cell 7	0.634621	0.927307
Cell 8	0.437494	0.358976	0.604399	0.816327	1.02231			Cell 8	0.358976	0.729727
Cell 9	0.312491	0.377948	0.615385	0.873016	1.02744			Cell 9	0.377948	0.836201
Cell 10	0.434766	0.520834	0.600017	0.714286	1.07299			Cell 10	0.520834
Cell 11	0.368414	0.444435	0.62752	0.826088	0.955315			Cell 11	0.444435
Cell 12	0.555556	0.677423	0.866691		1.01449			Cell 12	0.677423
Cell 13	0.52238	0.4878			1.17093			Cell 13	0.4878
Cell 14	0.450836	0.539998			1.01563			Cell 14	0.539998
Cell 15	0.441172	0.380284			0.862078			Cell 15	0.380284
Cell 16					1.15789			Mean	0.537425	0.764108
Cell 17					1.29783			SD	0.113245	0.110639
Cell 18					0.826051			SEM	0.0292396	0.0368795
Cell 19					0.731722
Cell 20					1.01851
Cell 21					1.04657
Cell 22					0.835625
Cell 23					1.02578
Mean	0.456411	0.537425	0.650036	0.868425	0.982917
SD	0.102038	0.113245	0.107301	0.119347	0.127382
SEM	0.026346	0.0292396	0.030975	0.0359846	0.0265609

## Sheet: Supplementary Figure 5
Supplementary Fig 5c
Light-gated calcium peak (% of Yoda1 response)							Light-gated calcium peak (% of ionomycin response) in the presence of Yoda1
							(+) MAT		(+) MAT		(+) MAT		(-) MAT		(-) MAT		(-) MAT
1st application		2nd application		3rd application			1st application		2nd application		3rd application		1st application		2nd application		3rd application
(+) MAT	(-) MAT	(+) MAT	(-) MAT	(+) MAT	(-) MAT		mOP1	mP1	mOP1	mP1	mOP1	mP1	mOP1	mP1	mOP1	mP1	mOP1	mP1
0.220136	-0.103602	1.63477	2.88956	3.31543	3.23096		8.57863	0.0921073	6.94252	0.117315	3.65167	0.124637	21.3471	3.47415	4.48349	1.70681	12.7383	3.18409
0.120702	0.00517141	1.85923	0.268001	5.64516	0.110381		4.28952	0.0839218	4.24875	0.13721	2.00442	0.107523	4.96547	11.1962	8.49326	9.93926	6.41792	5.51751
7.40074	-0.0441091	13.4237	1.5838	18.1899	2.43877		14.6216	0.0927536	11.0422	0.119612	10.7325	0.14168	6.46138	12.373	9.05155	6.50143	4.89881	7.46424
10.4457	0.000930132	16.8467	-0.0093433	11.2109	-0.0464123		12.2679	-0.059712	7.95601	0.649256	9.02258	0.353609	7.29769	4.28086	8.5284	0.938797	8.19282	1.9509
8.94256	-0.0653596	7.75982	-0.0278126	14.5511	0.0748333		9.0841	0.861613	5.76533	-0.0848139	7.53371	-0.586301	11.5211	4.03711	8.03913	1.69505	-10.163	1.99813
0.498356	-0.157532	1.80676	3.8474	6.22427	4.44167		9.81387	0.126522	5.9183	0.115579	7.96188	0.150761	10.0898	10.7975	17.218	13.031	-2.83209	5.38262
4.679	-0.0773538	9.17219	1.64338	19.6776	11.4262		12.8044	0.037441	8.92964	0.414931	10.0069	0.428612	13.1213	0.35506	-5.46535	1.59199	8.24887	1.23913
1.68346	0.0119942	9.66353	0.683364	15.3984	2.59535		12.0779	0.566448	7.50973	0.15917	7.2916	1.13734	15.0845	5.3984	7.08343	1.65626	5.28756	-15.9809
5.13514	0.00321583	36.5429	2.63581	49.3336	3.60925		20.4931	0.124364	9.66498	0.125563	7.98453	0.223628	26.5043	13.0877	16.4982	-0.907406	15.5298	-4.38469
13.6495	-0.00195557	26.9718	3.19793	27.3394	8.0016		67.489	-1.98264	33.257	0.744342	38.7286	-1.21697	5.94414	3.39897	29.4569	-0.331115	19.0023	0.530365
16.5731	-1.15474	16.079	-2.14457	15.5009	1.28964		10.6994	-1.16624	6.24741	0.893822	1.18055	0.797704	10.435	1.67695	3.10174	1.20609	1.8694	2.56685
0.0356277	-1.96527	0.0487992	-1.54734	0.381864	0.083742		41.3598	3.17195	24.0688	0.162594	18.1541	-5.08814	10.6752	-0.709493	1.88651	1.31322	4.32088	2.15134
2.3564	-0.802802	1.89853	-0.705641	10.1841	-0.504256		44.4857	-2.96735	32.1541	-1.89841	43.4828	-2.27696	1.49289	0.455161	10.5769	0.43631	-0.312681	0.185514
1.36886	-0.462341	2.18247	-1.33427	0.843945	-1.18295		55.2163	-4.45418	13.7694	6.36311	9.44433	6.25072	-1.3172	2.64002	2.30606	4.00988	4.13103	6.15418
8.5906	-37.1376	3.5347	-7.73438	3.70636	-6.29543		61.4546	-4.00456	27.9909	1.6858	12.4826	6.60337	-1.15966	4.33899	6.07896	3.91103	6.35078	1.88711
1.97507	-0.00790921	4.29757	-0.0443698	8.58423	-0.0169483		40.4565	-1.99118	20.532	4.3831	15.9821	-0.855547	11.6281	-0.175451	14.2641	-1.40064	11.8854	1.60687
1.93661	-0.965619	0.00821597	-1.10116	0.0180514	-4.27536		16.1634	-0.344837	3.3028	1.04238	7.61204	0.103256	10.25	0.303898	11.0743	0.326545	6.51448	0.357325
3.61816	45.1795	7.00721	-4.53272	13.0473	-14.3487		80.2707	-0.260546	49.853	0.275772	45.6156	-0.379331	20.0272	0.875124	13.63	1.16451	14.8279	0.585672
0.882704	-0.464644	3.81389	-1.51435	5.71026	-0.883224		22.9209	-0.0185799	16.2222	0.303405	16.1111	0.235508	13.1513	1.25695	39.1415	0.318557	41.5957	0.24154
3.43604	-4.17593	4.9746	4.31643	3.78256	1.26952		32.5879	10.2961	11.3281	-1.36285	10.4056	-12.8082	-0.981378	1.27546	5.71927	1.20852	3.80118	1.062
8.96871	-2.00985	3.60568	-2.63303	1.38014	0.824992		15.3838	2.63657	6.50589	-3.71899	5.92931	1.72856	16.7857	4.59129	1.96782	3.86945	2.70956	6.62315
18.9719	-2.58531	8.66488	4.92383	5.46633	4.85069		9.47311	0.518916	7.78474	-3.17027	3.35931	-5.73688	5.81233	16.0234	30.3511	14.6955	18.8509	11.3602
8.70207	-1.10077	2.10823	-3.16238	0.882207	1.69574		21.5874	12.6201	12.1421	-5.43988	14.3872	-6.13048		19.7784		19.5063		21.6967
24.041	-0.952669	27.0909	-0.166137	25.0886	-0.0306808		55.6513	24.5462	68.8611	19.139	90.0814	-0.269956		12.4773		10.5767		11.0432
36.6474	-0.556165	39.4708	-0.035548	26.6995	-0.047238		36.5081	17.0741	28.7154	1.34902	43.6821	4.02366		11.7109		11.9688		11.518
66.4889	-0.0262047	50.5514	-0.000912601	31.4833	-0.000825687		26.4655	25.1712	32.6468	10.641	31.8404	9.97153		4.77134		4.00209		3.57229
15.2338	-0.00378078	19.8467	-0.000118964	13.7993	-8.69144e-05		22.6321	11.5164	17.9195	16.4167	15.7904	8.27045		1.40572		4.48498		5.2436
84.7803	-2.29202	80.5966	-0.364302	68.0104	-1.84046		16.3797	23.522	10.3767	13.0993	7.70039	8.044		2.6696		3.62103		2.76102
105.731	-1.99086	88.1507	0.715523	72.7083	2.64255		4.40421	18.741	2.60037	8.0654	2.61532	1.60869		31.7827		36.3111		36.0697
54.0194	-0.0661419	54.828	-0.109078	50.7335	-0.0444133		52.8498	3.92938	49.5394	4.31369	45.675	0.623263		22.3138		30.654		31.986
5.64813	-0.96727	5.20918	-1.63295	6.34049	-1.19403		26.1509	22.9824	24.1758	7.59223	22.9853	5.70464		8.46584		10.3841		9.40187
0.86978	-0.233496	0.983843	-0.538217	-0.160681	-0.747247		5.43287	-0.621363	5.39063	-7.7344	5.67913	-5.6371		3.77292		3.52214		5.89206
0.796906	-1.63434	0.894677	-2.2878	0.779254	-1.05319		24.169	3.56038	16.7912	0.184286	19.7274	1.6661		15.3365		26.0862		27.7546
	-0.630434		-0.477638		-0.418362		19.3078	2.94102	19.5261	0.570859	18.7455	0.698541		11.4927		19.3862		20.047
	-0.0384596		-0.142105		3.57679		107.628	-0.354694	83.1515	5.10982	70.3999	1.78843		7.72824		6.82052		7.3698
	-0.239406		-0.315152		-1.19212		29.3027	4.32691	29.284	-4.72087	23.4034	-4.8846		7.38269		5.94308		10.6248
	-6.5055		-5.7951		-5.69089		26.1446	6.20009	21.3529	9.73663	20.6246	-7.31345		1.33232		2.953		-0.447351
	-0.946846		1.68944		2.84393		28.6388	4.56802	22.4854	11.0421	41.7315	7.09509		3.82292		1.11493		2.81296
	0.477595		0.32645		-0.638864		27.1394	1.94045	29.1347	1.96028	31.15	1.71243		4.82046		1.53261		8.01586
	3.28949		4.26363		1.99834		48.5094	1.03929	34.1396	1.23251	28.2607	1.01109		8.95109		-4.13519		7.61351
	-1.61261		-3.85048		-1.57372		1.72593	5.62911	2.02469	6.33273	1.72499	9.31829		-0.488012		0.0937744		3.63077
	-0.527136		-0.716522		-0.532829		14.6538	7.38458	12.1041	5.1184	5.20447	7.3576		1.0675		2.35309		2.01391
	-3.75257		-1.89686		-2.05766		11.2813	5.839	13.765	4.56867	9.14285	9.48313		1.2936		0.957364		2.37587
	-4.58656		-3.73406		-2.98151		27.8015	5.78497	25.2057	10.2462	32.9373	12.2001		-0.427564		2.09906		2.33811
							9.4243	2.96932	10.5944	2.87209	9.50179	2.71302		-5.19819		-3.37952		-4.94815
							8.76409	3.045	5.50245	2.05369	6.82129	1.96971		-1.90522		-3.10016		-2.55132
							1.77502	1.66591	18.1814	16.8167	18.556	20.3393		-2.65993		-2.12334		2.19534
							4.44667	19.7501	6.70097	21.2162	6.97495	22.5706		9.17907		4.08512		11.6853
								7.38334		9.1514		8.4663		14.1257		3.57189		11.2581
								9.92512		20.0834		22.8094		3.44815		0.392461		15.0136
								4.64637		11.5556		9.15677		2.62871		-2.50895		2.26774
								2.24208		13.8683		12.2752		0.304391		8.16249		7.88593
								-2.27698		-0.662437		-0.279447		3.06117		2.77727		10.993
								2.48925		-3.76297		-3.18809
								-12.7205		-16.8212		-18.6599
								-9.65484		-9.5253		-12.8012
								-4.68861		-5.16715		-8.93925
								-2.82821		-1.43773		-2.96417
								1.3187		-0.286019		-2.18501
								0.868828		-2.42915		-0.756121
								4.52705		0.585437		0.68332
								2.94241		2.2431		1.70217
								4.88784		-1.03809		7.84552
								0.746921		2.93244		2.03978
								1.66507		1.57749		1.66511
								10.2547		5.95945		3.47217
								9.33863		6.79016		3.89112
								6.47165		2.31802		2.72101
								3.15139		-1.32568		6.66153
								3.78583		3.50101		6.32816
								2.91682		-0.147427		0.792887
								-2.49378		0.806724		3.07085
								-4.15334		2.82503		0.808002
								5.40457		1.16153		3.27042
								5.13808		0.0578318		2.77395
								3.01445		2.50389		2.85062
								14.542		0.786717		3.16877
								9.52472		6.45456		15.6515
								2.87072		-0.281747		2.77114
								0.654319		2.89878		3.75509
								1.78814		3.70499		2.79097
								1.51954		-0.944184		0.56846
								-0.397289		0.815377		5.53298
								-3.25073		1.02418		5.45364
								3.67205		2.87892		-1.89461
								0.261776		0.976276		0.708366
								0.798595		1.31337		0.710265
								0.68284		0.857827		0.54467
								0.45607		-0.711579		-0.748746
								0.632353		-0.0665942		-0.54367
								4.13713		2.26406		3.48097
								-3.30554		3.48334		0.229173
								-0.656851		3.30017		6.10947
								-3.62526		2.82112		7.7032
								7.01919		4.9946		6.26485
								3.21773		3.15924		2.42412
								6.26993		7.7166		2.21794
								0.469409		0.506831		0.854443
								2.28622		1.53711		0.224463
								20.5187		7.05836		1.86245
								11.8861		6.50242		3.80175
								0.74955		-1.76646		0.891537
								1.05145		0.474593		0.109092
								2.98283		3.39835		0.752762
								12.6257		6.71896		1.64915
								9.10938		3.86002		3.86746
								19.8688		14.8282		11.1796
								13.1193		10.5812		5.89161

## Sheet: Supplementary Figure 6
Supplementary Fig 6b															Supplementary Fig 6c
mP1 (pA)																mP1 (pA)	mP1 + MAT (pA)	Y2464C (pA)	Y2464C + MAT (pA)
Pressure (mmHg)	Cell 1	Cell 2	Cell 3	Cell 4	Cell 5	Cell 6	Cell 7	Cell 8	Cell 9	Cell 10	Cell 11	Cell 12	Cell 13		Cell 1	136.1	534.1	32.63	168.2
0	1.265	0.575	0.843	0.211	0.211	0.211	0.075	0.605	0.302	0.302	1.6537	0.119	0.059		Cell 2	75.52	230.5	208.8	21.33
10		7.4176	9.2781	4.0065	5.2717	0.843	0.075	2.0451	4.5447	0.605	2.5442	0.119	0.239		Cell 3	187.5	59.88	48.8	36.18
20		9.6601	21.087	17.08		2.53	0.075	10.301	25.147	19.391	6.7422	0.059	2.1512		Cell 4	45.37	213.5	141.5	16.83
30	73.371	11.903	39.643	19.4		10.122	0.075	15.301	39.085	31.51	6.6149	2.928	15.536		Cell 5	286.1	135.8	14.15	21.03
40	94.071	17.538		40.908		16.026	2.1209	41.114	49.083	87.259	6.9966	4.0036	40.156		Cell 6	70.72	470.7	41.36	82
50	100.28	19.033	119.77	42.806	147.61	28.698	6.0596	50.446	62.414	195.12	21.753	9.4136	54.975		Cell 7	9.297	50.64	51.92	8.918
60	126.5	26.68	147.61	43.228	198.84	56.512	7.2715	75.139	72.715	250.87	17.937	9.668	72.663		Cell 8	85.85	16.37	38.24	12.8
70	117.3	38.985	164.48	52.717	217.61	55.669	6.6656	87.865	74.533	321.16	28.241	10.304	95.37		Cell 9	111.1	47.8	66.48	4.066
80	128.8	56.005	181.35	42.173	237.86		10.301	95.136	91.803	435.08	37.654	15.477	88.916		Cell 10	338.9	79.32	23.91	538.1
90		64.171		49.554	278.34		9.9324	82.411	94.53	238.75	64.623	22.643	85.092		Cell 11	203.3	12.87	67.67	81.73
100		69.001		40.486	271.6		8.7865	78.169	67.262	338.13	88.92	27.096	82.223		Cell 12	270.7			4.836
															Cell 13	86.11
mP1 + MAT (pA)															Mean	146.659	168.316	66.86	83.0017
															SD	102.208	180.97	57.9071	151.162
Pressure (mmHg)	Cell 1	Cell 2	Cell 3	Cell 4	Cell 5	Cell 6	Cell 7	Cell 8	Cell 9	Cell 10	Cell 11				SEM	28.3474	54.5645	17.4597	43.6366
0	1.4721	0.785	0.785	1.0417	0.52	1.0417	0.303	0.303	0.303	0.145
10	6.4773	3.1405	0.392	11.98	0.52	4.1668	0.303	0.91	1.8211	0.217					Supplementary Fig 6d
20	32.877	22.769	1.9628	38.022	0.52	19.792	1.5176	3.0352	1.2141	0.072	0.29					mP1 (mmHg)	mP1 + MAT (mmHg)	Y2464C (mmHg)	Y2464C + MAT (mmHg)
30	51.328	70.662	6.6736	57.294	7.292	36.46	3.0352	3.6422	2.4282		0.29				Cell 1	8.282	55.02	56.95	102.9
40	139.36	90.29	13.74	94.53	34.897	81.253	4.2493	5.1598	5.1598	1.6705	0.363				Cell 2	71.19	26.63	47.08	39.71
50	210.02	98.926	22.376	152.09	60.419	98.962	9.4091	6.0704	16.087	4.0674	1.8158				Cell 3	43.81	52.97	56.55	15.98
60	312.48	138.97	43.967	208.45	72.92	227.09	16.997	8.195	14.872	11.04	3.4137				Cell 4	25.22	41.43	46.84	53.92
70	382.36	106.78	40.042	219.36	109.9	256.26	29.441	8.8021	21.246	28.762	2.76				Cell 5	46.2	52.56	46.63	52.88
80	453.02	142.89	56.922	359.94	137.51	317.72	49.777	11.23	40.065	98.488	6.0284				Cell 6	54.14	66.11	60.51	56.56
90	493.85	185.29	62.025	154.17	129.69	365.64	45.528	12.444	46.135	60.139	9.2968				Cell 7	47.56	66.9	74.2	58.41
100	509.55		56.744	200.53		410.43	37.029	12.748	44.01		9.7326				Cell 8	42.75	51.36	37.53	44.46
															Cell 9	24.85	67.49	62.82	59.32
Y2464C (pA)															Cell 10	48.14	70.21	70.24	50.7
Pressure (mmHg)	Cell 1	Cell 2	Cell 3	Cell 4	Cell 5	Cell 6	Cell 7	Cell 8	Cell 9	Cell 10	Cell 11				Cell 11	105	80.47	70.28	70.01
0	0.23	0.4217	0.4217	2.4757	0.241	0.746	0.302	0.605	0.956	0.151	0.607				Cell 12	183.5			45.22
10	0.115	1.6869	2.5304	6.752	4.7137	1.0342	2.4238	0.908	3.3463	0.227	2.1246				Cell 13	42.81
20	0.345	10.122	5.4825	20.031	6.1037	2.1833	5.1507	3.0298	11.951	0.682	2.7307				Mean	57.1886	57.3773	57.2391	54.1725
															SD	44.53	15.0042	11.7538	20.2966
30	3.795	28.678	8.0129	32.972		5.1507	6.3626	7.8775	10.278	0.151	7.588				SEM	12.3504	4.52394	3.5439	5.85911
40	5.9801	55.669	6.326	41.187	6.8289	11.031	10.301	23.936	15.536	2.2005	8.4915
50	14.605	119.77	21.087	55.254	10.515	10.801	11.21	26.965	30.834	4.6287	6.9809
60	18.17		24.039	70.784	14.02	23.441	18.179	37.57	25.336	3.3387	15.783
70	19.435	167.01	45.969	72.472	15.952	25.28	20.3	37.873	34.18	6.2222	20.639
80	18.17	202.43	40.065	86.988	14.01	27.348	34.54	36.964	45.653	24.38	77.094
90	29.785		42.595	98.129	11.732	34.516	32.722	38.782	48.999	22.764	67.685
100						36.673	35.449	39.994	26.292	24.282	61.311
Y2464C + MAT (pA)
Pressure (mmHg)	Cell 1	Cell 2	Cell 3	Cell 4	Cell 5	Cell 6	Cell 7	Cell 8	Cell 9	Cell 10	Cell 11	Cell 12
0	0.46	0.805	0.46	0.211	0.299	0.594	0.114	0.054	0.072	1.1621	0.581	0.036
10	2.3	2.53	4.83	0.843	0.299	4.954	0.343	0.072	0.072	11.621	2.0337	0.036
20	4.6	4.485		0.422	2.39	10.701	3.2085	1.7068	0.145	54.619	9.5873	0.217
30	15.64	7.2451	20.7	0.738	3.89	20.212	0.802	2.8508	0.072	118.53	15.107	0.907
40	19.78	9.2001	21.16	2.7413	4.48	20.014		4.9389	1.3074	175.48	18.884	2.5058
50	25.3	14.605	24.15	4.7445	9.97	26.751	3.3231	7.1905	1.2347	221.96	27.6	2.1789
60	33.58	19.435	28.52	14.234	11	56.872	4.2398	12.093	1.38	309.12	32.248	3.8131
70	44.62	19.32	26.335	13.495	19.4	51.521	6.8753	11.548	3.4863	393.95	42.707	4.14
80	50.14	20.93	32.545	17.08	19.4	72.13	8.8234	14.667	3.4137	502.03	100.23	4.6484
90	62.561	19.09		16.658	13	68.167	8.0212	10.886	5.6652	469.49	79.604	5.2295
100									3.7768	333.52	37.187	4.3216

[truncated: 2 more sheets: Supplementary Figure 8, Supplementary Figure 11]
